# Supplementary material for: Genome-Wide Identification and Characterization of the CDPK Family of Genes and Their Response to High-Calcium Stress in Yinshania henryi
Source: Genes (Basel). 2025 Jan 20;16(1):109. doi: 10.3390/genes16010109 (PMC11764810; doi:10.3390/genes16010109)
Supplement: Supplementary file 1 [file genes-16-00109-s001.zip]

Archive with 13 entries (13 files):
- Supplementary Figure S1.pdf
- Supplementary Figure S2.pdf
- Supplementary Figure S3.pdf
- Supplementary Figure S4.pdf
- Supplementary Figure S5.pdf
- Supplementary Figure S6.pdf
- Supplementary Table S1.xlsx
- Supplementary Table S2.xlsx
- Supplementary Table S3.xlsx
- Supplementary Table S4.xlsx
- Supplementary Table S5.xlsx
- Supplementary Table S6.xlsx
- Supplementary Table S7.xlsx
