# Supplementary material for: Genome-Wide Identification and Characterization of the CDPK Family of Genes and Their Response to High-Calcium Stress in Yinshania henryi
Source: Genes (Basel). 2025 Jan 20;16(1):109. doi: 10.3390/genes16010109 (PMC11764810; doi:10.3390/genes16010109)
Supplement: Supplementary file 1 [file genes-16-00109-s001.zip › Supplementary Table S1.xlsx]

## Sheet: Sheet1
Supplementary Table S1: The 29 candidate YhCDPK protein sequences of Yinshania henryi.
Gene ID	Gene Name	Protein sequence
rna-Yhe00397.1	YhCDPK1	MGNTCVGPSRNGFLQSVSAAMWRPRDADDSASLSNGSIASQAVSGELRSPLSDQVQNKPPEQLTMPKPGTNIETKDREIRPESKPEAQEDTKPESKPETKPETKPDPPAKPKKPKHMKRVSSAGLRTESVLQRKTENFKEFYSLGRKLGQGQFGTTFLCVEKTTGKEFACKSIAKRKLLTDEDVEDVRREIQIMHHLAGHPNVISIKGAYEDVVAVHLVMECCAGGELFDRIIQRGHYTERKAAELTRTIVGVVEACHSLGVMHRDLKPENFLFVSKHEDSLLKTIDFGLSMFFKPDDVFTDVVGSPYYVAPEVLRKRYGPEADVWSAGVIVYILLSGVPPFWAETEQGIFEQVLHGDLDFSSDPWPSISESAKDLVRKMLVRDPKKRLTAHQVLCHPW…
rna-Yhe01126.1	YhCDPK2	MGNCCSHGQDSADNGDGHTVETGVTASKAANPSGPTAEASVPQSKHAPPSPPPATKQGPIGPVLGRPMEDVKASYSLGKELGRGQFGVTHLCTQKATGQQFACKTIAKRKLVNKEDIEDVRREVQIMHHLTGQPNIVELKGAYEDKHSVHLVMELCAGGELFDRIIAKGHYSERAAASLLRTIVQIVHTCHSMGVIHRDLKPENFLLLNKDETSPLKATDFGLSVFYKPGEVFKDIVGSAYYIAPEVLKRKYGPEADIWSIGVMLYILLCGVPPFWAESENGIFNAILRGHVDFSSDPWPSISPQAKDLVKKMLNSDPKHRLTAAQVLNHPWIKEDGEAPDVPLDNAVMSRLKQFKAMNNFKKVALRVIAGCLSEEEIMGLKEMFKGMDTDSSGTITLE…
rna-Yhe01158.1	YhCDPK3	MGNCCGNPSSATSESKQGKPKNKNNPFYSNEYTATERSGAGFKLSVLKDPTGHDISLQYDLGREVGRGEFGITYLCTDKETGEKYACKSISKKKLRTAVDIEDVRREVEIMRHMPKHPNIVSLKDAFEDDDAVHIVMELCEGGELFDRIVARGHYTERAAAAVMKTIVEVVQICHKQGVMHRDLKPENFLFANKKETSSLKAIDFGLSVFFKPGAQFNEIVGSPYYMAPEVLRRSYGPEIDVWSAGVILYILLCGVPPFWAETEQGVAQAIIRSVIDFKRDPWPRVSDSAKDLVRKMLEPDPKKRLTAAQVLEHSWILNAKKAPNVSLGETVKARLKQFSVMNKLKKRALRVIAEHLSVEEAAGIKEAFEMMDVNKRGKINLEELKYGLQKAGQQIADS…
rna-Yhe01822.1	YhCDPK4	MGNCCSHGRDSGNSKEEPRPENGGGGGGAGAAEASVRASRHPPASPPPATKQGPIGPVLGRPMEDVKSSYSLGKELGRGQFGVTHLCTQKATGLQFACKTIAKRKLVNKEDIEDVRREVQIMHHLTGQPNIVELKGAYEDKHSVHLVMELCAGGELFDRIIAKGHYSERAAASLLRTIVQIIHTCHSMGVIHRDLKPENFLLLNKDENSPLKATDFGLSVFYKPGEVFKDIVGSAYYIAPEVLRRKYGPEADIWSIGVMLYILLCGVPPFWAESENGIFNAILSGQVDFSSDPWPVISPQAKDLVRKMLNSDPKQRLTAAQVLNHPWIKEDGEAPDVPLDNAVMSRLKQFKAMNNFKKVALRVIAGCLSEEEIMGLKEMFRGMDTDNSGTITLEELRQG…
rna-Yhe01832.1	YhCDPK5	MGNCCASPGSDTGSKNAKPKIKSNPFYSEAYTTNGSGTAFKLSVLKDPTGHDISLMYDLGREVGRGEFGITYLCTDIKTGDKYACKSISKKKLRTAVDIEDVRREVEIMKHMPKHPNIVSLKDAFEDDDAVHIVMELCEGGELFDRIVARGHYTERAAAAVMKTILEVVQICHKHGVMHRDLKPENFLFANKKESSPLKAIDFGLSVFFKPGEGFNEIVGSPYYMAPEVLRRNYGPEVDIWSAGVILYILLCGVPPFWAETEQGVAQAIIRSVIDFKRDPWPRVSETAKDLVRKMLEPDPKKRLSAAQVLEHTWIQNSKKAPNVSLGETVKARLKQFSVMNKLKKRALRVIAEHLSVEEVAGIKEAFEMMDSNKTGKINLEELKYGLHKLGQQQIPDAD…
rna-Yhe02259.1	YhCDPK6	MANKARTRWVLPYKTKNVEEIYFLGQVLGQGQFGTTFLCTHKQTGQKLACKSIPKRKLLCQEDYDDVLREIQIMHHLSEFPNVVRIEGAYEDAKSVHLVMELCEGGELFDRIVKRGHYSEREAAKLIKTIVGVVEACHSLGVMHRDLKPENFLFTSSDEDASLKSTDFGLSVFHKPESEMGIFRKILEGKLDFETSPWPSISESAKDLIKKMLESNPKKRLTAHQVLCHPWIVDDKVAPDKPLDCAVLTRLKKFSAMNKLKKMALRVIAERLSEEEIGGLKELFKMIDTDNSGSITFEELKDSVRRVGSELMESEIQELLRAADLDESGTIDYGEFLAATIHLNKLEREENLMAAFSFFDKDASGYITIDELQQAWKEFGIKDSHFEEIIKDIDQDNDG…
rna-Yhe03904.1	YhCDPK7	MGCFSSKHQKTQNSAGDRSIPINPVQTHVVNQVPEHRKPQIPTPKPTNQPIHQQISTPPSNPISVRDPETILGKPFEDIRKFYSLGKELGRGQFGITYMCKEISTGNTYACKSILKRKLISKQDKEDVKREIQIMQYLSGQPNIVEIKGAYEDRQSVHLVMELCAGGELFDRIIAQGHYSERAAAGIIRSIVNVVQICHFMGVIHRDLKPENFLLSSKEENAMLKATDFGLSVFIEEGKFYRDIVGSAYYVAPEVLRRSYGKEIDIWSAGVILYILLSGVPPFWAENEKGIFDEVIKGEIDFESAPWPSISEGAKDLVRKMLTKDPKRRITAAQVLEHPWIKGGEAPDKPIDSAVLSRMKQFRAMNKLKKLALKVIAESLSEEEIKGLKTMFANMDTDN…
rna-Yhe03905.1	YhCDPK8	MGCFGSKPLRASNLVSEPGTILGKPLEDIKKHYSFGEELGKGNFGKIYLCKENSTGKSYACKSIPKRMLRSEEEKEAVKTEIHIMDHVSGQPNIVQIKGSYEDKNYVHIVMELCSGGELFKALVESHSYSEKDAARIFRSIMNTVQICHSLDVIHRDLKPENFLFSSEDENAVLKAIDFGCSVYIKECKYYIAPEVLEGSYGKEIDIWSAGVILYILLSGVTPFDNDSETRQGDFDLHSQPWPSISLAAKDLIKQMLKKDPKERISAANVLQHPWIKSEAPDKPIDNVVLSRMKQFQAMNKLKKLALKVIAEGLSEEEIKGLKTMFENMDTDKSGSITYVELKTGLNRHGSKLSETEVRQLIEAADVDGNGTIDYIEFISATMHRHRLERDEHLYNAFQ…
rna-Yhe04328.1	YhCDPK9	MDKPNLRRPSSSVLPYETPRLRDHYLLGKKLGQGQFGTTYLCTEKSSTANYACKSIPKRKLVCREDYEDVWREIQIMHHLSEHPNVVRIKGTYEDSVFVHIVMEVCEGGELFDRIVSKGHFSEREAAILIKTILGVVEACHSLGVMHRDLKPENFLFDSPNDDAKLKATDFGLSVFYKPGQYLYDVVGSPYYVAPEVLKKCYGPEIDVWSAGVILYILLSGVPPFWAETESGIFRQILQGKIDFKSDPWPSISEGAKDLIYKMLDRSPKKRISAHEALCHPWIIDEHAAPDKPLDPAVLSRLKQFSQMNKIKKMALRVIAERLSEEEIGGLKELFKMIDTDNSGTITFEELKAGLKRVGSELMESEIKSLMDAADIDNSGTIDYGEFLAATLHMNKMER…
rna-Yhe06574.1	YhCDPK10	MGVCFSAIRVTGASSSRRSSQTNNGHNQNRKACKNPKSKAPNPKDIDNKPSTKRRTGSVPCGKRTDFGYAKDFHDQYTIGKLLGHGQFGYTYVAIDKTNGDRVAVKRLDKTKMVLPIAVEDVKREVQILKALSGHENVVQFYNAFDDEDYVYIVMELCEGGELLDRILSKKDSRYSEKDAAVVVRQMLKVAGECHLHGLVHRDMKPENFLFKSAKLDSPLKATDFGLSDFIKPGKRFHDIVGSAYYVAPEVLKRRSGPESDVWSIGVITYILLCGRRPFWDRTEDGIFKEVLRNKPDFRRKPWSTISDSAKDFVKKLLVKDPRARLTAAQALSHAWVREGGNATDIPVDISVLNNLRQFVRYSRLKQFALRALASTLDEAEISDLRDQFDAIDVDKNGV…
rna-Yhe08481.1	YhCDPK11	MGNCNACVRPESKESKPSPKPKKINRDRKLNPFAGDFARSPAPIRVLKDVIPMSHQTQISDKYILGRELGRGEFGITYLCTDRETHEALACKSISKRKLRTAVDVEDVRREVAIMSTLPEHPNVVKLKASYEDNENVHLVMELCEGGELFDRIVARGHYTERAAAAIARTIAEVVMMCHSNGVMHRDLKPENFLFANKKENSPLKAIDFGLSVFFKPGDTFTEIVGSPYYMAPEVLKRDYGPEVDVWSAGVIIYILLCGVPPFWAETEQGVALAILRGVLDFKRDPWPQISESAKNLVKQMLDPDPTKRLTAQQVLAHPWIQNAKKAPNVPLGDIVRSRLKQFSMMNRFKKKVLRVIAEHLSIQEVEVIKDMFSLMDDDNDGKITYPELKAGLQKVGSQ…
rna-Yhe09970.1	YhCDPK12	MESKPNPRRPSNTVLPYQTPRLRDHYLLGKKLGQGQFGTTYLCTEKSTSANYACKSIPKRKLVCREDYEDVWREIQIMHHLSEHPNVVRIKGTYEDSVFVHIVMEVCEGGELFDRIVSKGHFSEREAVKLIKTILGVVEACHSLGVMHRDLKPENFLFDSPKEDAKLKATDFGLSVFYKPGQYLYDVVGSPYYVAPEVLKKCYGPEIDVWSAGVILYILLSGVPPFWAETESGIFRQILQGKLDFKSDPWPSISEAAKDLIYKMLERSPKKRISAHEALCHPWIVDEQAAPDKPLDPAVLSRLKQFSQMNKIKKMALRVIAERLSEEEIGGLKELFKMIDTDNSGTITFEELKAGLKRVGSELMESEIKSLMDAADIDNSGTIDYGEFLAATLHMNKME…
rna-Yhe11634.1	YhCDPK13	MGNCIACVKFDPEDSKPNQNRKKKRPDRNRNFYDDSDGLKSHAPIRVIPMSHQSQISDKYILGRELGRGEFGITYLCTDRETREPLACKSISKRKLRTAVDVEDVRREVTIMSTLPEHPSVVKLKATYEDNENVHLVMELCEGGELFDRIVARGHYTERAAATVARTIAEVVRMCHINGVMHRDLKPENFLFANKKENSALKAIDFGLSVLFKPGERFTEIVGSPYYMAPEVLKRNYGPEVDVWSAGVILYILLCGVPPFWAETEQGVALAILRGVLDFKRDPWSQISESAKSLVKQMLEPDPTKRLTAQQVLDHPWIQNAKKAPNVPLGDIVRSRLKQFSMMNRLKKKALRVIAEHLSLQEVEVIRNMFTLMDDDNDGKITYPELRAGLRKVGSQLGE…
rna-Yhe11748.1	YhCDPK14	MGFCFSKSQTHEIPISCSSDSSPRHHYQPLPKPTVSQRQTGNFTSNPQPKPAPPSSSSGSQNGPILDRPMIDLSALYDLHKELGRGQFGITYRCTDKSNGREYACKSISKRKLIRRKDIEDVRREVMILQHLTGQPNIVEFRGAYEDKDNLHLVMELCSGGELFDRIIKKGSYSEKEAANIFRQIVNVVHVCHFMGVVHRDLKPENFLLVSTDEDSPIKATDFGLSVFIEEGKVYRDIVGSAYYVAPEVLHRNYGKEIDVWSAGVMLYILLSGVPPFWGETEKSIFEAILEGKLDLETSPWHTISGSAKDLIRKMLTRDPKKRITAAEALEHAWMTDSKLSEKPIDSAVLSRMKTFRAMNKFKKLALKVIAENLSEEEIKGLKQMFKNMDTDGSGTITF…
rna-Yhe11749.1	YhCDPK15	MDPILDRPMIDLSALYDLHEELGRGQSGITYRCTEKSNGREYACKSISKRKLSNPKDIEDVRREVKILQHLTGQPNIVEFRGAYEDKDNLHLVMELCSGGDLFDRMVKKKSYSEKEATNIFRQIVNVVHVCHFMGVVHRDIKPGNFLLVSTDEDSPIKATDFGLSVFIEEGKVYRDTVGSAYYVALEVLHRNYGKEIDVWSAGVMLYILLSGVPPFWGETEKSIFEAILEGKLDLETSPWHTISGSAKDLIRKMLTRDPKKRITAAEALEHAWMTDSKLSEIPIDSAVLSRMKTFRAMNKLKKLALKVIAENLSEEEIKGLKQTFKNIDTDGSGTITFDELRNGLHRLGSKLPESEIKHLMEAADVDKSGMIDYIEFISATMNRHRLEKEENLKKAFNF…
rna-Yhe14514.1	YhCDPK16	MGCFSSKHRNTESDVINGSVQSSIPTNQAQTHVSRDVPEPQKPQPPQIPTTTQTHHHHHHQQQQQQQFKPVNQLIEETQVLTPLKPVALRETETILGKPFEEIRKLYTLGNELGRGQFGITYTCKENSTGNTYACKSILKRKLTRKQDRDDVKREIQIMQHLSGQQNIVEIKGAYEDRQSIHLVMELCGGSELFDRIIAQGHYSERAAAVVIRSILNVVQICHFMGVMHRDLKPENFLLASTDENAMLKATDFGLSVFIEEGKVYRDIVGSAYYVAPEVLRRSYGKEIDIWSAGIILYILLCGVPPFWAETEKGIFDEIIKGEIDFESQPWPSISESAKDLVRKMLTKDPKKRISAAQALEHPWIRGGEAPDKPIDSAVLSRMKQFRAMNKLKKLALKV…
rna-Yhe14722.1	YhCDPK17	MGHRHSKSKSSVPPPSSSSPSGHHVQPAGERRGSSGSGTGGSRSTTSVQQNGRILGRPMENVRGTYEFGRELGRGQFGVTYLVTHKETKQQFACKSIPTRRLVHKDDIEDVRREVQIMHHLSGHRNIVDLKGAYEDRHSVNLIMELCEGGELFDRIISKGLYSERAAADLCRQMVMVVHSCHSMGVMHRDLKPENFLFLSKDENSPLKATDFGLSVFFKPGDMFKDLVGSAYYVAPEVLKRNYGPEADIWSAGVILYILLSGVPPFWGENETGIFDAILLGQLDFSADPWPALSSGAKDLVRKMLKYDPKERLSAAEVLNHPWIREDGEASDKPLDNAVLSRMKQFRAMNKLKKMALKVIAENLSEEEIIGLKEMFKSLDTDNNGIVTLEELRTGLPKL…
rna-Yhe15994.1	YhCDPK18	MGNSCRGSFKDKIYEGNNNKPEDNSKTSTTNVSSNSDHSPTGTASEIIAQEFSKEAAHKKDSKNPALVIPLREPIMRRNPDNQAYYVLGHKTPNIRDLYTLSRKLGQGQFGTTYLCTEVATGVDYACKSISKRKLISKEDVEDVRREIQIMHHLAGHGNIVTIKGAYEDSLYVHIVMELCAGGELFDRIIQRGHYSERKAAELTKIIVGVVEACHSLGVMHRDLKPENFLLVNKDDDFSLKAIDFGLSVFFKPGQIFTDVVGSPYYVAPEVLLKRYGPEADVWTAGVILYILLSGVPPFWAETQQGIFDAVLKGYIDFESDPWPVISDSAKDLIRRMLSSKPAERLTAHEVLRHPWICENGVAPDRALDPAVLSRLKQFSAMNKLKKMALKVIAESLSE…
rna-Yhe16481.1	YhCDPK19	MKHNGGNQACFVLGQKTPSIRDLYSLGHKLGQGQFGTTYMCREISTGREYACKSITKRKLISKEDVEDVRREIQIMHHLAGYKNIVTIKGAYEDPLYVHIVMELCSGGELFDRIIQRGHYSERKAAELIKIIVGVVEACHSLGVMHRDLKPENFLLVNKDDDFSLKAIDFGLSVFFKPGENICCIFCNIFSHRISNLLHRLQLSGQIFEDVVGSPYYVAPEVLLKHYGPEADVWTAGVILYILVSGVPPFWAETQQGIFDAVLKGHIDFDSDPWPLISDSAKDLIRGMLCSRPSERLTAHQVLRHPWICENGVAPDRALDPAVLSRLKQFSAMNKLKQMALRVIAESLSEEEIAGLKEMFKAMDTDNSGAITFDELKAGLRRYGSTLKDTEIRDLMEAA…
rna-Yhe19328.1	YhCDPK20	MGNCCRSPAAVAREDVKSNYSGHDHGRKDAGGGKKSAPIRVLSDVPKENIEDRYLLDRELGRGEFGVTYLCIERSSRDLLACKSISKRKLRTAVDIEDVKREVAIMKHLPKSSSIVTLKEACEDDNAVHLVMELCEGGELFDRIVARGHYTERAAAGVTKTIVEVVQLCHKHGVIHRDLKPENFLFANKKENSPLKAIDFGLSIFFKSGEKFSEIVGSPYYMAPEVLKRNYGPEIDIWSAGVILYILLCGVPPFWAESEQGVAQAILRGVIDFKREPWPNISETAKNLVRQMLEPDPKRRLTAKQVLEHPWIQNAKKAPNVPLGDVVKSRLKQFSVMNRFKRKALRVIAEFLSTQEVEDIKEMFNKMDTDNDGIVSIEELKAGLRDFGTQLAESEVQML…
rna-Yhe19911.1	YhCDPK21	MGNCCGTAGSLAQNDNKPKKGRKKQNPFSIDYGLHHGGGDGGGRALKLIVLNDPTGREIEQKYTLGRELGRGEFGVTYLCTDKETDDIFACKSILKKKLRTAVDIEDVRREVEIMRHMPVHPNVVTLKETYEDEHAVHLVMELCEGGELFDRIVARGHYTERAAAAVTKTIMEVVQVCHKHGVMHRDLKPENFLFANKKETAPLKAIDFGLSVFFKPGERFNEIVGSPYYMAPEVLKRNYGPEVDIWSAGVILYILLCGVPPFWAETEQGVAQAIIRSVLDFRRDPWPKVSENAKDLIRKMLDPDQKRRLTAQQVLDHPWLQNAKTAPNVSLGETVRARLKQFTVMNKLKKRALRVIAEHLSDEEASGIREGFQIMDTSQRGKINIEELKIGLQKLGHA…
rna-Yhe21774.1	YhCDPK22	MGSCVSSPLKGSPFGKRPVRRRNSSNSRTSSVPRFDSSTNLSRRLIFQPPSRVLPEPIGDGILLKYELGKELGRGEFGVTHECIEISTRERFACKRISKEKLRTEIDVEDVRREVEIMRCLPKHPNIVSFKEAFEDKDAVYLVMEICEGGELFDRIVSRGHYTERAAASVAKTILEVVKVCHEHGVIHRDLKPENFLFSNGTESAQLKAIDFGLSIFFKPAQRFNEIVGSPYYMAPEVLRRNYGPEIDVWSAGVILYILLCGVPPFWAETEEGIAHAIVRGNIDFERDPWPKVSHEAKELVKNMLDANPYSRLTVQEVLEHPWIQNAERAPNVNLGDNVRTKIQQFLLMNRFKKKVLRVVADNLPNEEIAGIVQMFQTMDTDKNGHLTFEELRDGLKKI…
rna-Yhe22609.1	YhCDPK23	MGNTCVGPNLNANGFLQSVSAAVWRNQKPDDSLKSSKDESSRKKSVNGDDNHASSAVDPAPAAALPTPSTPPPPVKMANEEAPKAIPESKTVEEDTSSKPQKKEAHMKRMASAGLQIESVLGRKTENLKDIYSVGRKLGQGQFGTTFLCVEKKTGKEFACKTIAKRKLTTPEDVEDVRREIHIMHHLSGHPNVIQIVGAYEDAVAVHVVMEICAGGELFDRIIQRGHYTERKAAELARIIVGVIEACHSLGVMHRDLKPENFLFVNGDEEAALKTIDFGLSVFFKPGHPWARVDGVALDKPLDSAVLSRLKQFSAMNKLKKIAIKVIAESLSEEEIAGLKEMFKMIDTDNSGHITLEELKKGLDRVGANLKDAEILGLMQAADIDNSGTIDYGEFIAAM…
rna-Yhe22937.1	YhCDPK24	MGNCCGTAGSLILNDKQKKGFKLVNPFSNDYGHHHDGLKLVVLKEPTGREIKLKYKLGRELGRGEFGVTYQCTEIETGEVFACKSILKKKLRTAIDIEDVRREVEIMRHMPEHPNIVTLKETYEDDKAVHLVMELCEGGELFDRIVARGHYTERAAAAVTKTIMEVVQVREMCHKHGVMHRDLKPENFLFANKKESAPLKAIDFGLSIFFRPGERFNEIVGSPYYMAPEVLKRSYGPEIDIWSAGVILYILLCGVPPFWAETEHGVAKAILRSSIDFKRDPWPKVSTNAKDLIKKMLHPDPRRRLTAQQVLDHPWIQNGKNAPNVSLGETVRARLKQFSVMNKLKKRALRVIAEHLSVEEASGIKERFQVMDTSNRGKITINELGIGLQKLGIVVPQDD…
rna-Yhe24628.1	YhCDPK25	MGNACVGPNISGNGFLQTVSAAMWRPRIGVEQASSSSHSNGEVAKEAASEPPPPQVQNKPPEQITMPSPRTIPETKSKPDPEVQPEENKNEILPEENKQKFLPEESKKEVLVQPETTKPETMSESKPETKSEPKKPKHMKRVSSTGLRTESVLQRKTENFKEFYSLGRKLGQGQFGTTFLCIEKGTGNEYACKSISKRKLLTDEDVEDVRREIQIMHHLAGHPNVISIKGAYEDVVAVHLVMELCSGGELFDRIIQRGHYTEKKAAELARTIVGVLEACHSLGVMHRDLKPENFLFVSKEEDSLLKTIDFGLSMFFKPDEVFTDVVGSPYYVAPEVLRKRYGPESDVWSAGVIVYILLSGVPPFWAETEQGIFEQVLHGDLDFSSDPWPSISESAKDLV…
rna-Yhe25651.1	YhCDPK26	MGNCFAKNYGLMKPQQNGHNNRSVEVDHRGGGSHQDPPSYTTQPRSTQPEKPGSGNSQPPPWRTAAAAPGPSPKTTKSNSILENAFEDVKLFYTLGKELGRGQFGVTYLCTENSTGKKYACKSISKKKLVTKADKDDMRREIQIMQHLSGQPNIVEFKGAYEDEKAVNLVMELCAGGELFDRIIAKGHYSERAAASICRQIVNVVKICHFMGVLHRDLKPENFLLSSKDEKALIKATDFGLSVFIEEGKVYRDIVGSAYYVAPEVLRRRYGKEVDIWSAGIILYILLSGVPPFWAETEKGIFDAILEGHIDFESQPWPSISNSAKDLVRRMLTADPKRRISAADVLQHPWLREGGEASDKPIDSAVLSRMKQFRAMNKLKKLALKVIAENINTEEIQGL…
rna-Yhe26749.1	YhCDPK27	MGNSCRGSFKDKIYEGNNSRPEENSKSVTTVSSDHSPTAEQDFSKEAQKQDNNNNPVLVIPVKEPVMRRNMDNQAYYVLGHKTPNIRDLYTLSRKLGQGQFGTTYLCTEVATGVDYACKSISKRKLISKEDVEDVRREIQIMHHLAGHKNIVTIKGAYEDPLYVHIVMELCAGGELFDRIIQRGHYSERKAAELTKIIVGVVEACHSLGVMHRDLKPENFLLVNKDDDFSLKAIDFGLSVFFKPGQIFKDVVGSPYYVAPEVLLKHYGPEADVWTAGVILYILLSGVPPFWAETQQGIFDAVLKGYIDFDSDPWPVISDSAKDLIRKMLCSSPSERLTAHEVLRHPWISENGVAPDRALDPAVLSRLKQFSAMNKLKKMALKVIAESLSEEEIAGLRAM…
rna-Yhe26821.1	YhCDPK28	MGLCFSSAAKASGHNRSGRNPIPHPPLTVAKPRPPQTPCSFMAVTIQKDHRTQPRRNAAKKTPTRQTPPHGRGREKISNNNNNNNGRRHGEAIPYGKRIDFGYAKDFDHRYTIGKLLGHGQFGYTYVATDKKTGDRVAVKKIDKAKMTIPIAVEDVKREVKILQALTGHENVVRFYNAFEDKNSVYIVMEKDSRYSEKDAAVVVRQMLKVAAECHLRGLVHRDMKPENFLFKSTDEDSPLKATDFGLSDFIKPGKKFHDIVGSAYYVAPEVLKRRSGPESDVWSIGVISYILLCGRRPFWDKTEDGIFKEVLKNKPDFRRKPWPTISNSAKDFVKKLLVKDPRARLTAAQALSHPWVREGGDASEIPIDISVLNNMRQFVKFSRLKQFALRALATTLDE…
rna-Yhe03461.1		MPAVRFRSCIISLILSEHPNVVRIKGTYEDSVFVHIVMEFCEGGELFDRIISKGHFSKREAMKLIKTILAVVEACHSLGVMHRDLKLENFLFDSPKEDATLFYPYHRGSLYPENLICNNKHKRDTRLTLYIL*
