# Supplementary material for: Genome-Wide Identification and Characterization of the CDPK Family of Genes and Their Response to High-Calcium Stress in Yinshania henryi
Source: Genes (Basel). 2025 Jan 20;16(1):109. doi: 10.3390/genes16010109 (PMC11764810; doi:10.3390/genes16010109)
Supplement: Supplementary file 1 [file genes-16-00109-s001.zip › Supplementary Table S2.xlsx]

## Sheet: Sheet1
Supplementary Table S2: Distribution of YhCDPK genes on chromosomes.
Gene Name	Mapping chromosomes	Chromosome location
YhCDPK1	Chr1	2092205~2095937
YhCDPK2	Chr1	5677842~5680164
YhCDPK3	Chr1	5813683~5816597
YhCDPK4	Chr1	9176333~9178607
YhCDPK5	Chr1	9227511~9231329
YhCDPK6	Chr1	11529268~11531500
YhCDPK7	Chr1	20735395~20738833
YhCDPK8	Chr1	20745783~20748210
YhCDPK9	Chr1	23709351~23712165
YhCDPK10	Chr1	42413946~42417307
YhCDPK11	Chr2	9259946~9262714
YhCDPK12	Chr2	18033178~18035858
YhCDPK13	Chr2	35577565~35581396
YhCDPK14	Chr2	36407636~36410455
YhCDPK15	Chr2	36413832~36416349
YhCDPK16	Chr3	23624503~23627337
YhCDPK17	Chr3	24854816~24857721
YhCDPK18	Chr3	31646100~31649271
YhCDPK19	Chr3	34291859~34293787
YhCDPK20	Chr4	22268804~22272385
YhCDPK21	Chr4	25027666~25030959
YhCDPK22	Chr5	14155192~14157559
YhCDPK23	Chr5	18507180~18510637
YhCDPK24	Chr5	20376955~20379196
YhCDPK25	Chr6	4464870~4468428
YhCDPK26	Chr6	9362091~9365242
YhCDPK27	Chr6	18478960~18482328
YhCDPK28	Chr6	18865878~18868670
