# Supplementary material for: Genome-Wide Identification and Characterization of the CDPK Family of Genes and Their Response to High-Calcium Stress in Yinshania henryi
Source: Genes (Basel). 2025 Jan 20;16(1):109. doi: 10.3390/genes16010109 (PMC11764810; doi:10.3390/genes16010109)
Supplement: Supplementary file 1 [file genes-16-00109-s001.zip › Supplementary Table S5.xlsx]

## Sheet: Sheet1
Supplementary Table S5: Analysis of promoter cis-acting elements.
Gene Name	Gene Classification	cis-acting elements numbers
		Core elements/Binding sites						Development				Light									Hormone						Abiotic/Biotic
		AT~TATA-box	CAAT-box	TATA	TATA-box	W box	MRE	CCAAT-box	CAT-box	circadian	O2-site	AAGAA-motif	AE-box	Box 4	G-box	GATA-motif	GT1-motif	I-box	TCCC-motif	TCT-motif	ABRE	CGTCA-motif	P-box	TATC-box	TCA-element	TGACG-motif	ARE	LTR	MBS	MYB	MYC	STRE	TC-rich repeats	WRE3	WUN-motif
YhCDPK1	Group I	2	32	1	30	0	1	0	0	0	0	2	0	4	1	1	2	1	0	0	1	1	1	1	2	1	2	1	0	3	2	2	1	1	1
YhCDPK2	Group IV	3	48	3	39	1	0	0	0	0	0	1	2	1	0	1	1	0	0	1	0	0	2	0	1	0	2	0	1	3	5	2	2	1	1
YhCDPK3	Group II	0	29	0	16	1	2	1	2	0	0	2	0	0	3	0	1	1	1	0	2	2	0	1	1	2	5	2	2	7	2	1	0	0	1
YhCDPK4	Group IV	4	42	0	29	1	1	0	0	1	1	1	0	2	0	0	0	0	0	1	0	1	0	0	0	1	4	1	0	9	5	1	0	1	0
YhCDPK5	Group II	0	32	1	27	0	1	1	0	0	0	2	0	1	2	0	3	0	2	2	2	1	0	0	0	1	4	1	2	6	6	1	0	0	0
YhCDPK6	Group I	4	36	1	54	1	1	0	0	0	0	1	1	1	2	0	1	1	0	2	2	1	1	0	1	1	5	0	1	8	5	2	1	1	1
YhCDPK7	Group III	2	24	0	36	1	1	1	2	0	0	3	2	2	0	0	2	0	0	2	0	2	0	0	2	2	1	1	0	3	2	0	4	0	0
YhCDPK8	Group III	6	59	1	63	0	0	0	1	0	0	1	1	4	1	0	2	0	0	4	1	3	0	0	0	3	1	2	0	4	2	0	0	0	2
YhCDPK9	Group I	4	32	0	32	1	1	0	0	0	2	1	0	3	2	0	0	0	0	3	1	9	0	0	2	0	8	0	1	5	4	0	0	0	0
YhCDPK10	Group IV	6	41	0	49	1	1	1	1	0	0	1	1	3	7	0	0	0	0	1	5	2	1	0	0	2	2	0	2	5	4	1	0	0	0
YhCDPK11	Group II	2	32	0	38	0	0	1	0	0	0	3	0	1	2	2	0	0	0	1	1	2	1	1	0	2	1	1	0	2	3	0	0	0	1
YhCDPK12	Group I	5	35	0	60	0	0	0	0	1	0	2	4	4	1	0	4	1	0	2	1	0	0	0	1	0	3	4	0	3	3	0	0	1	2
YhCDPK13	Group II	8	35	1	51	1	2	0	0	0	1	1	1	3	1	4	1	3	0	2	2	1	0	0	3	1	1	4	0	3	4	1	1	1	1
YhCDPK14	Group III	3	39	0	23	1	0	0	0	0	0	0	4	4	3	0	0	0	0	2	3	0	0	0	1	0	3	1	0	6	4	1	1	0	0
YhCDPK15	Group III	0	34	0	14	0	0	2	0	1	1	3	2	0	4	0	0	0	0	0	3	2	1	0	2	2	5	0	1	10	7	2	1	1	2
YhCDPK16	Group III	4	28	3	48	0	0	1	1	0	1	0	0	2	14	1	1	0	0	1	14	4	0	0	2	4	0	1	0	3	2	0	0	1	1
YhCDPK17	Group III	1	36	0	20	1	1	0	1	0	1	3	1	2	1	0	4	0	1	0	1	0	2	0	1	0	4	0	0	7	3	1	0	0	2
YhCDPK18	Group I	2	32	1	21	2	0	1	0	1	0	0	0	1	3	0	1	0	0	4	2	0	1	0	1	0	2	0	1	5	3	3	1	0	1
YhCDPK19	Group I	2	31	1	16	1	0	0	0	0	0	1	0	1	5	2	0	1	0	1	3	0	2	2	1	0	2	1	0	6	2	2	0	0	1
YhCDPK20	Group II	3	33	1	31	1	0	0	0	0	3	4	0	0	1	2	2	2	1	2	1	2	0	0	2	2	1	0	1	5	4	0	1	0	2
YhCDPK21	Group II	5	47	2	51	3	0	0	0	0	0	3	1	2	2	0	1	0	0	1	3	1	0	0	1	1	2	1	1	4	3	2	0	0	0
YhCDPK22	Group II	1	41	0	23	3	0	1	0	0	0	1	4	1	1	0	1	1	2	0	1	2	0	0	1	2	4	1	0	5	9	1	0	1	1
YhCDPK23	Group I	2	38	0	23	2	1	1	0	0	0	0	1	4	5	0	2	0	0	1	5	0	0	0	2	0	0	0	0	0	2	0	0	0	1
YhCDPK24	Group II	5	33	1	51	0	0	1	1	0	1	1	1	3	2	0	3	0	1	0	3	3	0	0	0	3	1	0	0	3	5	1	0	1	1
YhCDPK25	Group I	4	34	1	28	1	0	0	0	1	0	2	0	2	1	1	0	0	0	0	1	0	1	0	1	0	3	0	1	6	2	1	0	0	1
YhCDPK26	Group III	3	33	0	45	0	0	1	1	1	2	2	1	3	2	0	3	0	1	2	1	1	0	1	1	1	2	2	0	6	5	2	1	0	2
YhCDPK27	Group I	1	29	0	29	0	0	0	0	0	1	2	0	1	1	0	1	0	0	0	0	1	0	0	0	1	6	4	0	5	4	0	0	0	0
YhCDPK28	Group IV	1	30	0	17	1	0	1	0	0	0	2	0	3	1	0	1	0	0	1	2	2	0	0	0	2	4	1	1	2	0	0	0	1	0
