# Supplementary material for: Genome-Wide Identification and Characterization of the CDPK Family of Genes and Their Response to High-Calcium Stress in Yinshania henryi
Source: Genes (Basel). 2025 Jan 20;16(1):109. doi: 10.3390/genes16010109 (PMC11764810; doi:10.3390/genes16010109)
Supplement: Supplementary file 1 [file genes-16-00109-s001.zip › Supplementary Table S6.xlsx]

## Sheet: Sheet1
Supplementary Table S6: Statistics of differential expressed genes analysis results.
Sample Names	Total	Up-regulated genes	Down-regulated genes
CK-vs-10 mM	11	7	4
CK-vs-25 mM	252	181	71
CK-vs-50 mM	185	125	60
CK-vs-100 mM	4736	2437	2299
