# Supplementary material for: Genome-Wide Identification and Characterization of the CDPK Family of Genes and Their Response to High-Calcium Stress in Yinshania henryi
Source: Genes (Basel). 2025 Jan 20;16(1):109. doi: 10.3390/genes16010109 (PMC11764810; doi:10.3390/genes16010109)
Supplement: Supplementary file 1 [file genes-16-00109-s001.zip › Supplementary Table S7.xlsx]

## Sheet: Sheet1
Supplementary Table S7: Primers used for qRT-PCR analysis in this study.
Gene Name	Forword and reverse primers (5’-3’)
YhCDPK2	YhCDPK2-F: GACTTTGGGCTGTCGGTTTTC
	YhCDPK2-R: CAAATATCGGCCTCTGGTCCA
YhCDPK6	YhCDPK6-F: CCGCCTCAAAAAGTTCTCTGC
	YhCDPK6-R: TAAGCTCTGACCCAACACGTC
YhCDPK7	YhCDPK7-F: CTCAGCGGTGTACCTCCTTTT
	YhCDPK7-R: TTCGTCTCTTCGGGTCTTTGG
YhCDPK8	YhCDPK8-F: ATCGACATTTGGAGTGCAGGT
	YhCDPK8-R: TGCAGCAGAGATTCGTTCCTT
YhCDPK13	YhCDPK13-F: CACTGACAAGGACGGACGAA
	YhCDPK13-R: TTCCAGTGAGTGCATCGTGT
YhCDPK18	YhCDPK18-F: CTAATTCCGACCACTCTCCCAC
	YhCDPK18-R: GCTTGATTGTCTGGATTACGCC
YhCDPK20	YhCDPK20-F: GATGTTAAGAGGGAAGTGGCGA
	YhCDPK20-R: AAAGCTCCATCACCAAATGCAC
YhCDPK23	YhCDPK23-F: CTTCAATCCGTTAGTGCTGCTG
	YhCDPK23-R: TAACGCTCTTCTTTCGACTGCT
YhCDPK26	YhCDPK26-F: GCCTTCCAGCATTTTGACAGAG
	YhCDPK26-R: TGTTGCATCATCTCCCATTCCA
YhCDPK28	YhCDPK28-F: TTGCAACGACGCTTGATGAAG
	YhCDPK28-R: ATCGCTTGAAGAATCTCGGCA
YhActin1	YhActin1-F: ACTGAGCGTGGTTACTCTTTC
	YhActin1-R: CTCAAGCTCCTGCTCATAGTC
